# Supplementary material for: The pyrochlore-type molybdate Pr1.37Ca0.63Mo2O7
Source: Acta Crystallogr Sect E Struct Rep Online. 2008 May 24;64(Pt 6):i42. doi: 10.1107/S1600536808015328 (PMC2961417; doi:10.1107/S1600536808015328)
Supplement: Supplementary file 1 [file e-64-00i42-sup1.cif]

##############################################################################
###                                                                        ###
###        Electronic paper (Acta Crystallographica Section E)             ###
###                                                                        ###
##############################################################################
#                                                                            #
# This CIF contains the data in a paper accepted for publication in Acta     #
# Crystallographica Section E. It conforms to the requirements of Notes      #
# for Authors for Section E, and has been peer reviewed under the auspices   #
# of the IUCr Commission on Journals.                                        #
#                                                                            #
# Full details of the Crystallographic Information File format               #
# are given in the paper "The Crystallographic Information File (CIF):       #
# a New Standard Archive File for Crystallography" by S. R. Hall, F. H.      #
# Allen and I. D. Brown [Acta Cryst. (1991), A47, 655-685].                  #
#                                                                            #
# The current version of the core CIF dictionary is obtainable from          #
# ftp://ftp.iucr.org/pub/cif_core.dic. The current version number is 2.4.    #
#                                                                            #
# Software is freely available for graphical display of the structure(s) in  #
# this CIF.  For information consult the CIF home page http://www.iucr.org/  #
# cif/home.html                                                              #
#                                                                            #
# This file may be used for bona fide research purposes within the           #
# scientific community so long as proper attribution is given to the journal # 
# article from which it was obtained.                                        #
#                                                                            #
##############################################################################
                                             
data_global
_audit_creation_method     'Jana2000 Version : 25/06/2004'
_journal_date_recd_electronic     2008-04-02
_journal_date_accepted     2008-05-21
_journal_name_full     'Acta Crystallographica, Section E'
_journal_year     2008
_journal_volume     64
_journal_issue      6
_journal_page_first     i42
_journal_page_last     i42
_journal_paper_category     QI
_journal_coeditor_code     PK2092
_publ_contact_author_name     ' Gougeon, P.'
_publ_contact_author_address
;
Gougeon, P.
Unit\'e Sciences Chimiques de Rennes
UMR CNRS No. 6226
Universit\'e de Rennes I
Avenue du G\'en\'eral Leclerc
35042 Rennes CEDEX
France
;
_publ_contact_author_email     patrick.gougeon@univ-rennes1.fr
_publ_contact_author_fax     '(33) 99 63 57 04'
_publ_contact_author_phone     '(33) 99 28 62 54'
_publ_section_title
;
The pyrochlore-type molybdate Pr~1.37~Ca~0.63~Mo~2~O~7~
;
loop_
    _publ_author_name
    _publ_author_address
    'Gall, P.'
;
Unit\'e Sciences Chimiques de Rennes
UMR CNRS No. 6226
Universit\'e de Rennes I--INSA Rennes,
Campus de Beaulieu
35042 Rennes CEDEX
France
;
    'Gougeon, P.'
;
Unit\'e Sciences Chimiques de Rennes
UMR CNRS No. 6226
Universit\'e de Rennes I--INSA Rennes,
Campus de Beaulieu
35042 Rennes CEDEX
France
;
data_I
_audit_creation_method     SHELXL-97
_chemical_name_systematic
;
Praseodymium calcium dimolybdenum heptaoxide
;
_chemical_name_common     ?
_chemical_formula_moiety     ?
_chemical_formula_sum     'Ca0.63 Mo2 O7 Pr1.37'
_chemical_formula_iupac     'Pr1.37 Ca0.63 Mo2 O7'
_chemical_formula_weight     522.18
_chemical_melting_point     ?
_symmetry_cell_setting     cubic
_symmetry_space_group_name_H-M     'F d -3 m'
_symmetry_space_group_name_Hall     '-F 4vw 2vw'
loop_
    _symmetry_equiv_pos_as_xyz
    'x, y, z'
    'z, x, y'
    '-x+1/4, -y+1/4, z'
    'x, -y+1/4, -z+1/4'
    'y+3/4, -x, z+3/4'
    'y, z, x'
    '-z+1/4, -x+1/4, y'
    'z, -x+1/4, -y+1/4'
    'x+3/4, -z, y+3/4'
    '-x+1/4, y, -z+1/4'
    '-y, x+3/4, z+3/4'
    '-y, -x, -z'
    '-y+1/4, -z+1/4, x'
    'y, -z+1/4, -x+1/4'
    'z+3/4, -y, x+3/4'
    '-z+1/4, x, -y+1/4'
    '-x, z+3/4, y+3/4'
    '-x, -z, -y'
    '-y+1/4, z, -x+1/4'
    'y+3/4, x+3/4, -z'
    'x+3/4, z+3/4, -y'
    '-z+1/2, -y+1/2, -x'
    '-z, y+3/4, x+3/4'
    'z+3/4, y+3/4, -x'
    'x, y+1/2, z+1/2'
    'z, x+1/2, y+1/2'
    '-x+1/4, -y+3/4, z+1/2'
    'x, -y+3/4, -z+3/4'
    'y+3/4, -x+1/2, z+5/4'
    'y, z+1/2, x+1/2'
    '-z+1/4, -x+3/4, y+1/2'
    'z, -x+3/4, -y+3/4'
    'x+3/4, -z+1/2, y+5/4'
    '-x+1/4, y+1/2, -z+3/4'
    '-y, x+5/4, z+5/4'
    '-y, -x+1/2, -z+1/2'
    '-y+1/4, -z+3/4, x+1/2'
    'y, -z+3/4, -x+3/4'
    'z+3/4, -y+1/2, x+5/4'
    '-z+1/4, x+1/2, -y+3/4'
    '-x, z+5/4, y+5/4'
    '-x, -z+1/2, -y+1/2'
    '-y+1/4, z+1/2, -x+3/4'
    'y+3/4, x+5/4, -z+1/2'
    'x+3/4, z+5/4, -y+1/2'
    '-z+1/2, -y+1, -x+1/2'
    '-z, y+5/4, x+5/4'
    'z+3/4, y+5/4, -x+1/2'
    'x+1/2, y, z+1/2'
    'z+1/2, x, y+1/2'
    '-x+3/4, -y+1/4, z+1/2'
    'x+1/2, -y+1/4, -z+3/4'
    'y+5/4, -x, z+5/4'
    'y+1/2, z, x+1/2'
    '-z+3/4, -x+1/4, y+1/2'
    'z+1/2, -x+1/4, -y+3/4'
    'x+5/4, -z, y+5/4'
    '-x+3/4, y, -z+3/4'
    '-y+1/2, x+3/4, z+5/4'
    '-y+1/2, -x, -z+1/2'
    '-y+3/4, -z+1/4, x+1/2'
    'y+1/2, -z+1/4, -x+3/4'
    'z+5/4, -y, x+5/4'
    '-z+3/4, x, -y+3/4'
    '-x+1/2, z+3/4, y+5/4'
    '-x+1/2, -z, -y+1/2'
    '-y+3/4, z, -x+3/4'
    'y+5/4, x+3/4, -z+1/2'
    'x+5/4, z+3/4, -y+1/2'
    '-z+1, -y+1/2, -x+1/2'
    '-z+1/2, y+3/4, x+5/4'
    'z+5/4, y+3/4, -x+1/2'
    'x+1/2, y+1/2, z'
    'z+1/2, x+1/2, y'
    '-x+3/4, -y+3/4, z'
    'x+1/2, -y+3/4, -z+1/4'
    'y+5/4, -x+1/2, z+3/4'
    'y+1/2, z+1/2, x'
    '-z+3/4, -x+3/4, y'
    'z+1/2, -x+3/4, -y+1/4'
    'x+5/4, -z+1/2, y+3/4'
    '-x+3/4, y+1/2, -z+1/4'
    '-y+1/2, x+5/4, z+3/4'
    '-y+1/2, -x+1/2, -z'
    '-y+3/4, -z+3/4, x'
    'y+1/2, -z+3/4, -x+1/4'
    'z+5/4, -y+1/2, x+3/4'
    '-z+3/4, x+1/2, -y+1/4'
    '-x+1/2, z+5/4, y+3/4'
    '-x+1/2, -z+1/2, -y'
    '-y+3/4, z+1/2, -x+1/4'
    'y+5/4, x+5/4, -z'
    'x+5/4, z+5/4, -y'
    '-z+1, -y+1, -x'
    '-z+1/2, y+5/4, x+3/4'
    'z+5/4, y+5/4, -x'
    '-x, -y, -z'
    '-z, -x, -y'
    'x-1/4, y-1/4, -z'
    '-x, y-1/4, z-1/4'
    '-y-3/4, x, -z-3/4'
    '-y, -z, -x'
    'z-1/4, x-1/4, -y'
    '-z, x-1/4, y-1/4'
    '-x-3/4, z, -y-3/4'
    'x-1/4, -y, z-1/4'
    'y, -x-3/4, -z-3/4'
    'y, x, z'
    'y-1/4, z-1/4, -x'
    '-y, z-1/4, x-1/4'
    '-z-3/4, y, -x-3/4'
    'z-1/4, -x, y-1/4'
    'x, -z-3/4, -y-3/4'
    'x, z, y'
    'y-1/4, -z, x-1/4'
    '-y-3/4, -x-3/4, z'
    '-x-3/4, -z-3/4, y'
    'z-1/2, y-1/2, x'
    'z, -y-3/4, -x-3/4'
    '-z-3/4, -y-3/4, x'
    '-x, -y+1/2, -z+1/2'
    '-z, -x+1/2, -y+1/2'
    'x-1/4, y+1/4, -z+1/2'
    '-x, y+1/4, z+1/4'
    '-y-3/4, x+1/2, -z-1/4'
    '-y, -z+1/2, -x+1/2'
    'z-1/4, x+1/4, -y+1/2'
    '-z, x+1/4, y+1/4'
    '-x-3/4, z+1/2, -y-1/4'
    'x-1/4, -y+1/2, z+1/4'
    'y, -x-1/4, -z-1/4'
    'y, x+1/2, z+1/2'
    'y-1/4, z+1/4, -x+1/2'
    '-y, z+1/4, x+1/4'
    '-z-3/4, y+1/2, -x-1/4'
    'z-1/4, -x+1/2, y+1/4'
    'x, -z-1/4, -y-1/4'
    'x, z+1/2, y+1/2'
    'y-1/4, -z+1/2, x+1/4'
    '-y-3/4, -x-1/4, z+1/2'
    '-x-3/4, -z-1/4, y+1/2'
    'z-1/2, y, x+1/2'
    'z, -y-1/4, -x-1/4'
    '-z-3/4, -y-1/4, x+1/2'
    '-x+1/2, -y, -z+1/2'
    '-z+1/2, -x, -y+1/2'
    'x+1/4, y-1/4, -z+1/2'
    '-x+1/2, y-1/4, z+1/4'
    '-y-1/4, x, -z-1/4'
    '-y+1/2, -z, -x+1/2'
    'z+1/4, x-1/4, -y+1/2'
    '-z+1/2, x-1/4, y+1/4'
    '-x-1/4, z, -y-1/4'
    'x+1/4, -y, z+1/4'
    'y+1/2, -x-3/4, -z-1/4'
    'y+1/2, x, z+1/2'
    'y+1/4, z-1/4, -x+1/2'
    '-y+1/2, z-1/4, x+1/4'
    '-z-1/4, y, -x-1/4'
    'z+1/4, -x, y+1/4'
    'x+1/2, -z-3/4, -y-1/4'
    'x+1/2, z, y+1/2'
    'y+1/4, -z, x+1/4'
    '-y-1/4, -x-3/4, z+1/2'
    '-x-1/4, -z-3/4, y+1/2'
    'z, y-1/2, x+1/2'
    'z+1/2, -y-3/4, -x-1/4'
    '-z-1/4, -y-3/4, x+1/2'
    '-x+1/2, -y+1/2, -z'
    '-z+1/2, -x+1/2, -y'
    'x+1/4, y+1/4, -z'
    '-x+1/2, y+1/4, z-1/4'
    '-y-1/4, x+1/2, -z-3/4'
    '-y+1/2, -z+1/2, -x'
    'z+1/4, x+1/4, -y'
    '-z+1/2, x+1/4, y-1/4'
    '-x-1/4, z+1/2, -y-3/4'
    'x+1/4, -y+1/2, z-1/4'
    'y+1/2, -x-1/4, -z-3/4'
    'y+1/2, x+1/2, z'
    'y+1/4, z+1/4, -x'
    '-y+1/2, z+1/4, x-1/4'
    '-z-1/4, y+1/2, -x-3/4'
    'z+1/4, -x+1/2, y-1/4'
    'x+1/2, -z-1/4, -y-3/4'
    'x+1/2, z+1/2, y'
    'y+1/4, -z+1/2, x-1/4'
    '-y-1/4, -x-1/4, z'
    '-x-1/4, -z-1/4, y'
    'z, y, x'
    'z+1/2, -y-1/4, -x-3/4'
    '-z-1/4, -y-1/4, x'
_cell_length_a     10.4329(3)
_cell_length_b     10.4329(3)
_cell_length_c     10.4329(3)
_cell_angle_alpha     90.00
_cell_angle_beta     90.00
_cell_angle_gamma     90.00
_cell_volume     1135.57(6)
_cell_formula_units_Z     8
_cell_measurement_reflns_used     1172
_cell_measurement_theta_min     3.38
_cell_measurement_theta_max     45.294
_cell_measurement_temperature     293(2)
_exptl_crystal_description     'irregular block'
_exptl_crystal_colour     black
_exptl_crystal_size_max     0.160
_exptl_crystal_size_mid     0.144
_exptl_crystal_size_min     0.123
_exptl_crystal_density_diffrn     6.109
_exptl_crystal_density_meas     ?
_exptl_crystal_density_method     'not measured'
_exptl_crystal_F_000     1867.4
_exptl_absorpt_coefficient_mu     16.445
_exptl_absorpt_correction_type     analytical
_exptl_absorpt_process_details
;
(de Meulenaer & Tompa, 1965)
;
_exptl_absorpt_correction_T_min     0.093
_exptl_absorpt_correction_T_max     0.125
_diffrn_ambient_temperature     293(2)
_diffrn_radiation_type     MoK\a
_diffrn_radiation_wavelength     0.71070
_diffrn_radiation_source     'fine-focus sealed tube'
_diffrn_radiation_monochromator     'horizontally mounted graphite crystal'
_diffrn_measurement_device     'Nonius KappaCCD'
_diffrn_measurement_method     '\f scans (\k = 0) + additional \w scans'
_diffrn_detector_area_resol_mean     9
_diffrn_reflns_number     771
_diffrn_reflns_av_R_equivalents     0.0528
_diffrn_reflns_av_sigmaI/netI     0.0439
_diffrn_reflns_theta_min     3.38
_diffrn_reflns_theta_max     45.33
_diffrn_reflns_theta_full     45.33
_diffrn_measured_fraction_theta_max     0.996
_diffrn_measured_fraction_theta_full     0.996
_diffrn_reflns_limit_h_min     1
_diffrn_reflns_limit_h_max     20
_diffrn_reflns_limit_k_min     0
_diffrn_reflns_limit_k_max     14
_diffrn_reflns_limit_l_min     0
_diffrn_reflns_limit_l_max     13
_refine_special_details
;
Refinement of <i>F</i>^2^ against ALL reflections. The weighted <i>R</i>-factor
<i>wR</i> and goodness of fit <i>S</i> are based on <i>F</i>^2^, conventional
<i>R</i>-factors <i>R</i> are based on <i>F</i>, with <i>F</i> set to zero for
negative <i>F</i>^2^. The threshold expression of <i>F</i>^2^ >
\s(<i>F</i>^2^) is used only for calculating <i>R</i>-factors(gt) <i>etc</i>.
and is not relevant to the choice of reflections for refinement.
<i>R</i>-factors based on <i>F</i>^2^ are statistically about twice as large
as those based on <i>F</i>, and <i>R</i>- factors based on ALL data will be
even larger.
;
_reflns_number_total     266
_reflns_number_gt     167
_reflns_threshold_expression     I>2\s(I)
_refine_ls_structure_factor_coef     Fsqd
_refine_ls_matrix_type     full
_refine_ls_R_factor_all     0.0394
_refine_ls_R_factor_gt     0.0270
_refine_ls_wR_factor_gt     0.0766
_refine_ls_wR_factor_ref     0.0859
_refine_ls_goodness_of_fit_ref     1.115
_refine_ls_restrained_S_all     1.115
_refine_ls_number_reflns     266
_refine_ls_number_parameters     12
_refine_ls_number_restraints     0
_refine_ls_weighting_scheme     calc
_refine_ls_weighting_details
          'calc w=1/[\s^2^(Fo^2^)+(0.0207P)^2^+4.885P] where P=(Fo^2^+2Fc^2^)/3'
_atom_sites_solution_primary     direct
_atom_sites_solution_secondary     difmap
_refine_ls_shift/su_max     0.000
_refine_ls_shift/su_mean     0.000
_refine_diff_density_max     2.506
_refine_diff_density_min     -1.549
_refine_ls_extinction_method     'SHELXL97 (Sheldrick, 2008)'
_refine_ls_extinction_coef     0.00256(19)
_refine_ls_extinction_expression
                                  'Fc^*^=kFc[1+0.001xFc^2^\l^3^/sin(2\q)]^-1/4^'
loop_
    _atom_type_symbol
    _atom_type_description
    _atom_type_scat_dispersion_real
    _atom_type_scat_dispersion_imag
    _atom_type_scat_source
    'Ca' 'Ca' 0.2262 0.3064
                         'International Tables Vol C Tables 4.2.6.8 and 6.1.1.4'
    'Pr' 'Pr' -0.2180 2.8214
                         'International Tables Vol C Tables 4.2.6.8 and 6.1.1.4'
    'Mo' 'Mo' -1.6832 0.6857
                         'International Tables Vol C Tables 4.2.6.8 and 6.1.1.4'
    'O' 'O' 0.0106 0.0060
                         'International Tables Vol C Tables 4.2.6.8 and 6.1.1.4'
_computing_data_collection     'COLLECT (Nonius, 1998)'
_computing_cell_refinement     'COLLECT (Nonius, 1998)'
_computing_data_reduction     'EvalCCD (Duisenberg <i>et al.</i>,  2003)'
_computing_structure_solution     'SIR97 (Altomare et al., 1999)'
_computing_structure_refinement     'SHELXL97 (Sheldrick, 2008)'
_computing_molecular_graphics     'DIAMOND (Brandenburg, 2001)'
_computing_publication_material     'SHELXL97 (Sheldrick, 2008)'
loop_
    _atom_site_type_symbol
    _atom_site_label
    _atom_site_fract_x
    _atom_site_fract_y
    _atom_site_fract_z
    _atom_site_U_iso_or_equiv
    _atom_site_adp_type
    _atom_site_calc_flag
    _atom_site_refinement_flags
    _atom_site_occupancy
    _atom_site_disorder_assembly
    _atom_site_disorder_group
    Pr Pr1 0.0000 0.0000 0.0000 0.00947(18) Uani d SP 0.685(3) . .
    Ca Ca1 0.0000 0.0000 0.0000 0.00947(18) Uani d SP 0.315(3) . .
    Mo Mo1 0.5000 0.5000 0.5000 0.00539(19) Uani d S 1 . .
    O O1 0.4247(3) 0.1250 0.1250 0.0160(5) Uani d S 1 . .
    O O2 0.1250 0.1250 0.1250 0.0100(8) Uani d S 1 . .
loop_
    _atom_site_aniso_label
    _atom_site_aniso_U_11
    _atom_site_aniso_U_22
    _atom_site_aniso_U_33
    _atom_site_aniso_U_12
    _atom_site_aniso_U_13
    _atom_site_aniso_U_23
    Pr1 0.00947(18) 0.00947(18) 0.00947(18) -0.00154(5) -0.00154(5) -0.00154(5)
    Ca1 0.00947(18) 0.00947(18) 0.00947(18) -0.00154(5) -0.00154(5) -0.00154(5)
    Mo1 0.00539(19) 0.00539(19) 0.00539(19) -0.00013(5) -0.00013(5) -0.00013(5)
    O1 0.0239(14) 0.0120(6) 0.0120(6) 0.000 0.000 -0.0026(8)
    O2 0.0100(8) 0.0100(8) 0.0100(8) 0.000 0.000 0.000
_geom_special_details
;
All e.s.d.'s (except the e.s.d. in the dihedral angle between two l.s. planes)
are estimated using the full covariance matrix. The cell e.s.d.'s are taken
into account individually in the estimation of e.s.d.'s in distances, angles
and torsion angles; correlations between e.s.d.'s in cell parameters are only
used when they are defined by crystal symmetry. An approximate (isotropic)
treatment of cell e.s.d.'s is used for estimating e.s.d.'s involving l.s.
planes.
;
loop_
    _geom_bond_atom_site_label_1
    _geom_bond_atom_site_label_2
    _geom_bond_site_symmetry_2
    _geom_bond_distance
    _geom_bond_publ_flag
    Pr1 O2 97 2.2588 ?
    Pr1 O2 . 2.2588 ?
    Pr1 O1 110 2.5930(18) ?
    Pr1 O1 103 2.5930(18) ?
    Pr1 O1 99 2.5930(18) ?
    Pr1 O1 14 2.5930(18) ?
    Pr1 O1 7 2.5930(18) ?
    Pr1 O1 3 2.5930(18) ?
    Pr1 Pr1 3 3.68859(11) ?
    Pr1 Ca1 75_445 3.68859(11) ?
    Pr1 Ca1 4 3.68859(11) ?
    Pr1 Ca1 28_544 3.68859(11) ?
    Mo1 O1 174_556 2.0046(10) ?
    Mo1 O1 146_565 2.0046(10) ?
    Mo1 O1 121_655 2.0046(10) ?
    Mo1 O1 78 2.0046(10) ?
    Mo1 O1 50 2.0046(10) ?
    Mo1 O1 25 2.0046(10) ?
    Mo1 Ca1 27 3.68859(11) ?
    Mo1 Ca1 77_455 3.68859(11) ?
    Mo1 Ca1 52 3.68859(11) ?
    Mo1 Ca1 29_554 3.68859(11) ?
    Mo1 Ca1 51 3.68859(11) ?
    Mo1 Ca1 76 3.68859(11) ?
    O1 Mo1 28 2.0046(10) ?
    O1 Mo1 25_544 2.0046(10) ?
    O1 Pr1 3 2.5930(18) ?
    O1 Ca1 3 2.5930(18) ?
    O1 Ca1 53_454 2.5930(18) ?
    O1 Pr1 53_454 2.5930(18) ?
    O2 Ca1 53_454 2.2588 ?
    O2 Pr1 3 2.2588 ?
    O2 Pr1 4 2.2588 ?
    O2 Pr1 53_454 2.2588 ?
    O2 Ca1 3 2.2588 ?
    O2 Ca1 4 2.2588 ?
loop_
    _geom_angle_atom_site_label_1
    _geom_angle_atom_site_label_2
    _geom_angle_atom_site_label_3
    _geom_angle_site_symmetry_1
    _geom_angle_site_symmetry_3
    _geom_angle
    _geom_angle_publ_flag
    O2 Pr1 O2 97 . 180.0 ?
    O2 Pr1 O1 97 110 79.93(4) ?
    O2 Pr1 O1 . 110 100.07(4) ?
    O2 Pr1 O1 97 103 79.93(4) ?
    O2 Pr1 O1 . 103 100.07(4) ?
    O1 Pr1 O1 110 103 117.01(2) ?
    O2 Pr1 O1 97 99 79.93(4) ?
    O2 Pr1 O1 . 99 100.07(4) ?
    O1 Pr1 O1 110 99 117.01(2) ?
    O1 Pr1 O1 103 99 117.01(2) ?
    O2 Pr1 O1 97 14 100.07(4) ?
    O2 Pr1 O1 . 14 79.93(4) ?
    O1 Pr1 O1 110 14 180.00(8) ?
    O1 Pr1 O1 103 14 62.99(2) ?
    O1 Pr1 O1 99 14 62.99(2) ?
    O2 Pr1 O1 97 7 100.07(4) ?
    O2 Pr1 O1 . 7 79.93(4) ?
    O1 Pr1 O1 110 7 62.99(2) ?
    O1 Pr1 O1 103 7 180.00(8) ?
    O1 Pr1 O1 99 7 62.99(2) ?
    O1 Pr1 O1 14 7 117.01(2) ?
    O2 Pr1 O1 97 3 100.07(4) ?
    O2 Pr1 O1 . 3 79.93(4) ?
    O1 Pr1 O1 110 3 62.99(2) ?
    O1 Pr1 O1 103 3 62.99(2) ?
    O1 Pr1 O1 99 3 180.00(8) ?
    O1 Pr1 O1 14 3 117.01(2) ?
    O1 Pr1 O1 7 3 117.01(2) ?
    O2 Pr1 Pr1 97 3 144.7 ?
    O2 Pr1 Pr1 . 3 35.3 ?
    O1 Pr1 Pr1 110 3 135.34(4) ?
    O1 Pr1 Pr1 103 3 81.87(4) ?
    O1 Pr1 Pr1 99 3 81.87(4) ?
    O1 Pr1 Pr1 14 3 44.66(4) ?
    O1 Pr1 Pr1 7 3 98.13(4) ?
    O1 Pr1 Pr1 3 3 98.13(4) ?
    O2 Pr1 Ca1 97 75_445 35.3 ?
    O2 Pr1 Ca1 . 75_445 144.7 ?
    O1 Pr1 Ca1 110 75_445 44.66(4) ?
    O1 Pr1 Ca1 103 75_445 98.13(4) ?
    O1 Pr1 Ca1 99 75_445 98.13(4) ?
    O1 Pr1 Ca1 14 75_445 135.34(4) ?
    O1 Pr1 Ca1 7 75_445 81.87(4) ?
    O1 Pr1 Ca1 3 75_445 81.87(4) ?
    Pr1 Pr1 Ca1 3 75_445 180.0 ?
    O2 Pr1 Ca1 97 4 144.7 ?
    O2 Pr1 Ca1 . 4 35.3 ?
    O1 Pr1 Ca1 110 4 81.87(4) ?
    O1 Pr1 Ca1 103 4 81.87(4) ?
    O1 Pr1 Ca1 99 4 135.34(4) ?
    O1 Pr1 Ca1 14 4 98.13(4) ?
    O1 Pr1 Ca1 7 4 98.13(4) ?
    O1 Pr1 Ca1 3 4 44.66(4) ?
    Pr1 Pr1 Ca1 3 4 60.0 ?
    Ca1 Pr1 Ca1 75_445 4 120.0 ?
    O2 Pr1 Ca1 97 28_544 35.3 ?
    O2 Pr1 Ca1 . 28_544 144.7 ?
    O1 Pr1 Ca1 110 28_544 98.13(4) ?
    O1 Pr1 Ca1 103 28_544 98.13(4) ?
    O1 Pr1 Ca1 99 28_544 44.66(4) ?
    O1 Pr1 Ca1 14 28_544 81.87(4) ?
    O1 Pr1 Ca1 7 28_544 81.87(4) ?
    O1 Pr1 Ca1 3 28_544 135.34(4) ?
    Pr1 Pr1 Ca1 3 28_544 120.0 ?
    Ca1 Pr1 Ca1 75_445 28_544 60.0 ?
    Ca1 Pr1 Ca1 4 28_544 180.0 ?
    O1 Mo1 O1 174_556 146_565 94.97(9) ?
    O1 Mo1 O1 174_556 121_655 94.97(9) ?
    O1 Mo1 O1 146_565 121_655 94.97(9) ?
    O1 Mo1 O1 174_556 78 180.0 ?
    O1 Mo1 O1 146_565 78 85.03(9) ?
    O1 Mo1 O1 121_655 78 85.03(9) ?
    O1 Mo1 O1 174_556 50 85.03(9) ?
    O1 Mo1 O1 146_565 50 180.0 ?
    O1 Mo1 O1 121_655 50 85.03(9) ?
    O1 Mo1 O1 78 50 94.97(9) ?
    O1 Mo1 O1 174_556 25 85.03(9) ?
    O1 Mo1 O1 146_565 25 85.03(9) ?
    O1 Mo1 O1 121_655 25 180.0 ?
    O1 Mo1 O1 78 25 94.97(9) ?
    O1 Mo1 O1 50 25 94.97(9) ?
    O1 Mo1 Ca1 174_556 27 90.0 ?
    O1 Mo1 Ca1 146_565 27 42.51(5) ?
    O1 Mo1 Ca1 121_655 27 137.49(5) ?
    O1 Mo1 Ca1 78 27 90.0 ?
    O1 Mo1 Ca1 50 27 137.49(5) ?
    O1 Mo1 Ca1 25 27 42.51(5) ?
    O1 Mo1 Ca1 174_556 77_455 42.51(5) ?
    O1 Mo1 Ca1 146_565 77_455 90.0 ?
    O1 Mo1 Ca1 121_655 77_455 137.49(5) ?
    O1 Mo1 Ca1 78 77_455 137.49(5) ?
    O1 Mo1 Ca1 50 77_455 90.0 ?
    O1 Mo1 Ca1 25 77_455 42.51(5) ?
    Ca1 Mo1 Ca1 27 77_455 60.0 ?
    O1 Mo1 Ca1 174_556 52 42.51(5) ?
    O1 Mo1 Ca1 146_565 52 137.49(5) ?
    O1 Mo1 Ca1 121_655 52 90.0 ?
    O1 Mo1 Ca1 78 52 137.49(5) ?
    O1 Mo1 Ca1 50 52 42.51(5) ?
    O1 Mo1 Ca1 25 52 90.0 ?
    Ca1 Mo1 Ca1 27 52 120.0 ?
    Ca1 Mo1 Ca1 77_455 52 60.0 ?
    O1 Mo1 Ca1 174_556 29_554 137.49(5) ?
    O1 Mo1 Ca1 146_565 29_554 90.0 ?
    O1 Mo1 Ca1 121_655 29_554 42.51(5) ?
    O1 Mo1 Ca1 78 29_554 42.51(5) ?
    O1 Mo1 Ca1 50 29_554 90.0 ?
    O1 Mo1 Ca1 25 29_554 137.49(5) ?
    Ca1 Mo1 Ca1 27 29_554 120.0 ?
    Ca1 Mo1 Ca1 77_455 29_554 180.0 ?
    Ca1 Mo1 Ca1 52 29_554 120.0 ?
    O1 Mo1 Ca1 174_556 51 90.0 ?
    O1 Mo1 Ca1 146_565 51 137.49(5) ?
    O1 Mo1 Ca1 121_655 51 42.51(5) ?
    O1 Mo1 Ca1 78 51 90.0 ?
    O1 Mo1 Ca1 50 51 42.51(5) ?
    O1 Mo1 Ca1 25 51 137.49(5) ?
    Ca1 Mo1 Ca1 27 51 180.0 ?
    Ca1 Mo1 Ca1 77_455 51 120.0 ?
    Ca1 Mo1 Ca1 52 51 60.0 ?
    Ca1 Mo1 Ca1 29_554 51 60.0 ?
    O1 Mo1 Ca1 174_556 76 137.49(5) ?
    O1 Mo1 Ca1 146_565 76 42.51(5) ?
    O1 Mo1 Ca1 121_655 76 90.0 ?
    O1 Mo1 Ca1 78 76 42.51(5) ?
    O1 Mo1 Ca1 50 76 137.49(5) ?
    O1 Mo1 Ca1 25 76 90.0 ?
    Ca1 Mo1 Ca1 27 76 60.0 ?
    Ca1 Mo1 Ca1 77_455 76 120.0 ?
    Ca1 Mo1 Ca1 52 76 180.0 ?
    Ca1 Mo1 Ca1 29_554 76 60.0 ?
    Ca1 Mo1 Ca1 51 76 120.0 ?
    Mo1 O1 Mo1 28 25_544 133.86(14) ?
    Mo1 O1 Pr1 28 3 105.99(3) ?
    Mo1 O1 Pr1 25_544 3 105.99(3) ?
    Mo1 O1 Ca1 28 3 105.99(3) ?
    Mo1 O1 Ca1 25_544 3 105.99(3) ?
    Mo1 O1 Ca1 28 53_454 105.99(3) ?
    Mo1 O1 Ca1 25_544 53_454 105.99(3) ?
    Pr1 O1 Ca1 3 53_454 90.68(8) ?
    Ca1 O1 Ca1 3 53_454 90.68(8) ?
    Mo1 O1 Pr1 28 53_454 105.99(3) ?
    Mo1 O1 Pr1 25_544 53_454 105.99(3) ?
    Pr1 O1 Pr1 3 53_454 90.68(8) ?
    Ca1 O1 Pr1 3 53_454 90.68(8) ?
    Pr1 O2 Ca1 . 53_454 109.5 ?
    Pr1 O2 Pr1 . 3 109.5 ?
    Ca1 O2 Pr1 53_454 3 109.5 ?
    Pr1 O2 Pr1 . 4 109.5 ?
    Ca1 O2 Pr1 53_454 4 109.5 ?
    Pr1 O2 Pr1 3 4 109.5 ?
    Pr1 O2 Pr1 . 53_454 109.5 ?
    Pr1 O2 Pr1 3 53_454 109.5 ?
    Pr1 O2 Pr1 4 53_454 109.5 ?
    Pr1 O2 Ca1 . 3 109.5 ?
    Ca1 O2 Ca1 53_454 3 109.5 ?
    Pr1 O2 Ca1 4 3 109.5 ?
    Pr1 O2 Ca1 53_454 3 109.5 ?
    Pr1 O2 Ca1 . 4 109.5 ?
    Ca1 O2 Ca1 53_454 4 109.5 ?
    Pr1 O2 Ca1 3 4 109.5 ?
    Pr1 O2 Ca1 53_454 4 109.5 ?
    Ca1 O2 Ca1 3 4 109.5 ?
