# Supplementary material for: The pyrochlore-type molybdate Pr1.37Ca0.63Mo2O7
Source: Acta Crystallogr Sect E Struct Rep Online. 2008 May 24;64(Pt 6):i42. doi: 10.1107/S1600536808015328 (PMC2961417; doi:10.1107/S1600536808015328)
Supplement: Supplementary file 2 [file e-64-00i42-Isup2.hkl]

#
# h,k,l, Fc-squared, Fo-squared, sigma(Fo-squared) and status flag
#
data_I
_shelx_title '    *** pr227  ***'
_shelx_refln_list_code          4
_shelx_F_calc_maximum     1081.36
_exptl_crystal_F_000      1867.44
_reflns_d_resolution_high  0.4996
 
loop_
 _symmetry_equiv_pos_as_xyz
 'x, y, z'
 'z, x, y'
 '-x+1/4, -y+1/4, z'
 'x, -y+1/4, -z+1/4'
 'y+3/4, -x, z+3/4'
 'y, z, x'
 '-z+1/4, -x+1/4, y'
 'z, -x+1/4, -y+1/4'
 'x+3/4, -z, y+3/4'
 '-x+1/4, y, -z+1/4'
 '-y, x+3/4, z+3/4'
 '-y, -x, -z'
 '-y+1/4, -z+1/4, x'
 'y, -z+1/4, -x+1/4'
 'z+3/4, -y, x+3/4'
 '-z+1/4, x, -y+1/4'
 '-x, z+3/4, y+3/4'
 '-x, -z, -y'
 '-y+1/4, z, -x+1/4'
 'y+3/4, x+3/4, -z'
 'x+3/4, z+3/4, -y'
 '-z+1/2, -y+1/2, -x'
 '-z, y+3/4, x+3/4'
 'z+3/4, y+3/4, -x'
 'x, y+1/2, z+1/2'
 'z, x+1/2, y+1/2'
 '-x+1/4, -y+3/4, z+1/2'
 'x, -y+3/4, -z+3/4'
 'y+3/4, -x+1/2, z+5/4'
 'y, z+1/2, x+1/2'
 '-z+1/4, -x+3/4, y+1/2'
 'z, -x+3/4, -y+3/4'
 'x+3/4, -z+1/2, y+5/4'
 '-x+1/4, y+1/2, -z+3/4'
 '-y, x+5/4, z+5/4'
 '-y, -x+1/2, -z+1/2'
 '-y+1/4, -z+3/4, x+1/2'
 'y, -z+3/4, -x+3/4'
 'z+3/4, -y+1/2, x+5/4'
 '-z+1/4, x+1/2, -y+3/4'
 '-x, z+5/4, y+5/4'
 '-x, -z+1/2, -y+1/2'
 '-y+1/4, z+1/2, -x+3/4'
 'y+3/4, x+5/4, -z+1/2'
 'x+3/4, z+5/4, -y+1/2'
 '-z+1/2, -y+1, -x+1/2'
 '-z, y+5/4, x+5/4'
 'z+3/4, y+5/4, -x+1/2'
 'x+1/2, y, z+1/2'
 'z+1/2, x, y+1/2'
 '-x+3/4, -y+1/4, z+1/2'
 'x+1/2, -y+1/4, -z+3/4'
 'y+5/4, -x, z+5/4'
 'y+1/2, z, x+1/2'
 '-z+3/4, -x+1/4, y+1/2'
 'z+1/2, -x+1/4, -y+3/4'
 'x+5/4, -z, y+5/4'
 '-x+3/4, y, -z+3/4'
 '-y+1/2, x+3/4, z+5/4'
 '-y+1/2, -x, -z+1/2'
 '-y+3/4, -z+1/4, x+1/2'
 'y+1/2, -z+1/4, -x+3/4'
 'z+5/4, -y, x+5/4'
 '-z+3/4, x, -y+3/4'
 '-x+1/2, z+3/4, y+5/4'
 '-x+1/2, -z, -y+1/2'
 '-y+3/4, z, -x+3/4'
 'y+5/4, x+3/4, -z+1/2'
 'x+5/4, z+3/4, -y+1/2'
 '-z+1, -y+1/2, -x+1/2'
 '-z+1/2, y+3/4, x+5/4'
 'z+5/4, y+3/4, -x+1/2'
 'x+1/2, y+1/2, z'
 'z+1/2, x+1/2, y'
 '-x+3/4, -y+3/4, z'
 'x+1/2, -y+3/4, -z+1/4'
 'y+5/4, -x+1/2, z+3/4'
 'y+1/2, z+1/2, x'
 '-z+3/4, -x+3/4, y'
 'z+1/2, -x+3/4, -y+1/4'
 'x+5/4, -z+1/2, y+3/4'
 '-x+3/4, y+1/2, -z+1/4'
 '-y+1/2, x+5/4, z+3/4'
 '-y+1/2, -x+1/2, -z'
 '-y+3/4, -z+3/4, x'
 'y+1/2, -z+3/4, -x+1/4'
 'z+5/4, -y+1/2, x+3/4'
 '-z+3/4, x+1/2, -y+1/4'
 '-x+1/2, z+5/4, y+3/4'
 '-x+1/2, -z+1/2, -y'
 '-y+3/4, z+1/2, -x+1/4'
 'y+5/4, x+5/4, -z'
 'x+5/4, z+5/4, -y'
 '-z+1, -y+1, -x'
 '-z+1/2, y+5/4, x+3/4'
 'z+5/4, y+5/4, -x'
 '-x, -y, -z'
 '-z, -x, -y'
 'x-1/4, y-1/4, -z'
 '-x, y-1/4, z-1/4'
 '-y-3/4, x, -z-3/4'
 '-y, -z, -x'
 'z-1/4, x-1/4, -y'
 '-z, x-1/4, y-1/4'
 '-x-3/4, z, -y-3/4'
 'x-1/4, -y, z-1/4'
 'y, -x-3/4, -z-3/4'
 'y, x, z'
 'y-1/4, z-1/4, -x'
 '-y, z-1/4, x-1/4'
 '-z-3/4, y, -x-3/4'
 'z-1/4, -x, y-1/4'
 'x, -z-3/4, -y-3/4'
 'x, z, y'
 'y-1/4, -z, x-1/4'
 '-y-3/4, -x-3/4, z'
 '-x-3/4, -z-3/4, y'
 'z-1/2, y-1/2, x'
 'z, -y-3/4, -x-3/4'
 '-z-3/4, -y-3/4, x'
 '-x, -y+1/2, -z+1/2'
 '-z, -x+1/2, -y+1/2'
 'x-1/4, y+1/4, -z+1/2'
 '-x, y+1/4, z+1/4'
 '-y-3/4, x+1/2, -z-1/4'
 '-y, -z+1/2, -x+1/2'
 'z-1/4, x+1/4, -y+1/2'
 '-z, x+1/4, y+1/4'
 '-x-3/4, z+1/2, -y-1/4'
 'x-1/4, -y+1/2, z+1/4'
 'y, -x-1/4, -z-1/4'
 'y, x+1/2, z+1/2'
 'y-1/4, z+1/4, -x+1/2'
 '-y, z+1/4, x+1/4'
 '-z-3/4, y+1/2, -x-1/4'
 'z-1/4, -x+1/2, y+1/4'
 'x, -z-1/4, -y-1/4'
 'x, z+1/2, y+1/2'
 'y-1/4, -z+1/2, x+1/4'
 '-y-3/4, -x-1/4, z+1/2'
 '-x-3/4, -z-1/4, y+1/2'
 'z-1/2, y, x+1/2'
 'z, -y-1/4, -x-1/4'
 '-z-3/4, -y-1/4, x+1/2'
 '-x+1/2, -y, -z+1/2'
 '-z+1/2, -x, -y+1/2'
 'x+1/4, y-1/4, -z+1/2'
 '-x+1/2, y-1/4, z+1/4'
 '-y-1/4, x, -z-1/4'
 '-y+1/2, -z, -x+1/2'
 'z+1/4, x-1/4, -y+1/2'
 '-z+1/2, x-1/4, y+1/4'
 '-x-1/4, z, -y-1/4'
 'x+1/4, -y, z+1/4'
 'y+1/2, -x-3/4, -z-1/4'
 'y+1/2, x, z+1/2'
 'y+1/4, z-1/4, -x+1/2'
 '-y+1/2, z-1/4, x+1/4'
 '-z-1/4, y, -x-1/4'
 'z+1/4, -x, y+1/4'
 'x+1/2, -z-3/4, -y-1/4'
 'x+1/2, z, y+1/2'
 'y+1/4, -z, x+1/4'
 '-y-1/4, -x-3/4, z+1/2'
 '-x-1/4, -z-3/4, y+1/2'
 'z, y-1/2, x+1/2'
 'z+1/2, -y-3/4, -x-1/4'
 '-z-1/4, -y-3/4, x+1/2'
 '-x+1/2, -y+1/2, -z'
 '-z+1/2, -x+1/2, -y'
 'x+1/4, y+1/4, -z'
 '-x+1/2, y+1/4, z-1/4'
 '-y-1/4, x+1/2, -z-3/4'
 '-y+1/2, -z+1/2, -x'
 'z+1/4, x+1/4, -y'
 '-z+1/2, x+1/4, y-1/4'
 '-x-1/4, z+1/2, -y-3/4'
 'x+1/4, -y+1/2, z-1/4'
 'y+1/2, -x-1/4, -z-3/4'
 'y+1/2, x+1/2, z'
 'y+1/4, z+1/4, -x'
 '-y+1/2, z+1/4, x-1/4'
 '-z-1/4, y+1/2, -x-3/4'
 'z+1/4, -x+1/2, y-1/4'
 'x+1/2, -z-1/4, -y-3/4'
 'x+1/2, z+1/2, y'
 'y+1/4, -z+1/2, x-1/4'
 '-y-1/4, -x-1/4, z'
 '-x-1/4, -z-1/4, y'
 'z, y, x'
 'z+1/2, -y-1/4, -x-3/4'
 '-z-1/4, -y-1/4, x'
 
_cell_length_a    10.4329
_cell_length_b    10.4329
_cell_length_c    10.4329
_cell_angle_alpha  90.000
_cell_angle_beta   90.000
_cell_angle_gamma  90.000
 
_shelx_F_squared_multiplier     1.000
 
loop_
 _refln_index_h
 _refln_index_k
 _refln_index_l
 _refln_F_squared_calc
 _refln_F_squared_meas
 _refln_F_squared_sigma
 _refln_observed_status
   1   1   1      184.09      527.98     12.83 o
   0   2   2      164.71      246.35      9.16 o
   1   1   3      132.67      259.06      9.16 o
   1   3   3    21161.90    21909.78    491.09 o
   3   3   3    13599.83    15329.10    446.22 o
   0   0   4   700040.81   736133.44  17596.27 o
   2   2   4     3606.07     3661.21     61.17 o
   0   4   4  1169346.00  1125377.50  21890.30 o
   2   4   4       19.15       68.85     12.95 o
   4   4   4   578437.56   587613.19  21753.15 o
   1   1   5     8024.25     8327.91    122.43 o
   1   3   5     1461.25     1562.16     43.16 o
   3   3   5      231.49      293.92     16.43 o
   1   5   5     1343.70     1433.77     36.08 o
   3   5   5     2290.96     2281.82     60.09 o
   5   5   5     6624.30     6196.76    160.67 o
   0   2   6     3807.37     3898.89    113.99 o
   2   2   6   739971.38   785260.31  35631.70 o
   2   4   6      116.28      119.75     12.95 o
   4   4   6       25.78       27.46     22.16 o
   0   6   6     5673.84     5326.25    112.21 o
   2   6   6   504956.31   523183.19  11887.05 o
   4   6   6     3105.36     3220.18     64.19 o
   6   6   6   382268.59   397815.16  25080.91 o
   1   1   7     2906.95     2770.42     57.91 o
   1   3   7     1079.74     1073.87     23.51 o
   3   3   7    11302.17    10479.08    437.65 o
   1   5   7      900.17      916.24     27.68 o
   3   5   7     2869.42     2723.45     52.71 o
   5   5   7      148.44      121.32     36.62 o
   1   7   7     3099.88     2622.44     93.58 o
   3   7   7     2508.64     2505.11    125.63 o
   5   7   7       86.61       92.56     30.47 o
   7   7   7     2013.63     2253.38    156.73 o
   0   0   8   703839.75   715500.44  17813.29 o
   2   2   8     5410.86     5188.11     72.66 o
   0   4   8   430292.78   436232.53   5234.97 o
   2   4   8       49.37       63.63     12.52 o
   4   4   8   438307.31   429869.25   5389.56 o
   2   6   8      370.22      316.12     19.73 o
   4   6   8       29.19       19.59     23.03 o
   6   6   8        9.50        0.00     24.56 o
   0   8   8   327257.06   310878.84   7342.12 o
   2   8   8      139.76      126.98     27.01 o
   4   8   8   301765.69   308188.75  16523.67 o
   6   8   8      100.90      124.95     33.40 o
   8   8   8   181589.16   183144.73  16033.75 o
   1   1   9      200.70      192.98     22.89 o
   1   3   9      108.80      170.48     19.69 o
   3   3   9     4088.17     4222.87     86.90 o
   1   5   9     1162.25     1080.64     28.63 o
   3   5   9      412.75      368.29     39.91 o
   5   5   9      711.39      873.61    127.30 o
   1   7   9      937.23      789.83     34.27 o
   3   7   9      236.27      222.42     40.42 o
   5   7   9      232.81      240.75     29.85 o
   7   7   9     1414.42     1645.71     99.86 o
   1   9   9       51.43       -8.17     37.74 o
   3   9   9       94.59      116.07     45.55 o
   5   9   9      124.63      130.88     45.17 o
   7   9   9      316.79      382.50     54.32 o
   9   9   9      289.95      395.94    122.09 o
   0   2  10     1825.94     1861.34     94.87 o
   2   2  10   377932.16   378263.94   4729.85 o
   2   4  10      701.65      720.61     48.91 o
   4   4  10        1.48      -28.81     28.81 o
   0   6  10     5680.01     5670.54    117.53 o
   2   6  10   296975.84   293785.63   2863.75 o
   4   6  10     1147.99     1142.31     44.96 o
   6   6  10   234541.78   240759.39  15588.36 o
   2   8  10       44.68       32.64     29.54 o
   4   8  10       45.27       53.60     30.25 o
   6   8  10      643.61      641.80     40.16 o
   8   8  10       50.70       41.52     54.74 o
   0  10  10     1944.54     2050.00    147.54 o
   2  10  10   191278.73   183653.73   6959.05 o
   4  10  10     3057.27     3253.25    136.62 o
   6  10  10   158968.67   166279.22  16952.27 o
   8  10  10       96.97       22.77     65.06 o
  10  10  10   109048.84   129977.49  18396.90 o
   1   1  11      585.08      638.41     67.77 o
   1   3  11      774.74      695.87     28.42 o
   3   3  11      762.40      710.16     56.33 o
   1   5  11       69.45       74.94     20.90 o
   3   5  11      171.75      176.15     26.85 o
   5   5  11     1428.95     1674.47    393.96 o
   1   7  11      113.04      104.94     30.10 o
   3   7  11      650.48      651.85     56.44 o
   5   7  11      118.78      108.99     34.19 o
   7   7  11      843.92      742.67    115.40 o
   1   9  11      276.42      279.36     49.21 o
   3   9  11      403.56      405.82     76.52 o
   5   9  11       56.63      106.28     42.94 o
   7   9  11       57.23      121.42     44.95 o
   9   9  11       80.33       66.95     68.02 o
   1  11  11       52.75       70.50     83.66 o
   3  11  11      358.16      303.08    109.41 o
   5  11  11       98.18       37.37     86.51 o
   7  11  11       64.36      147.96     85.99 o
   9  11  11       34.32       26.97     74.67 o
  11  11  11      181.77      302.41    190.23 o
   0   0  12   240075.08   229937.53   5189.33 o
   2   2  12     1420.62     1394.07     52.83 o
   0   4  12   284510.16   279261.22   3700.08 o
   2   4  12       59.09       56.04     24.38 o
   4   4  12   219765.97   215525.05   5389.67 o
   2   6  12      184.19      156.84     28.42 o
   4   6  12       49.53       -1.48     33.51 o
   6   6  12      181.14      246.07     87.89 o
   0   8  12   183596.14   170587.08   3528.83 o
   2   8  12      139.85       45.44     47.47 o
   4   8  12   163588.70   162303.64   6355.34 o
   6   8  12      157.84      163.28     39.82 o
   8   8  12   142757.09   161403.64  15637.94 o
   2  10  12        2.62      -41.94     69.77 o
   4  10  12       19.37       15.42     49.92 o
   6  10  12       55.52       24.15     62.93 o
   8  10  12      103.31       62.43     55.69 o
  10  10  12      739.26      786.72    117.18 o
   0  12  12   119843.35   113028.31   5092.84 o
   2  12  12      255.90      309.31    121.74 o
   4  12  12   109398.44   115965.96   9412.90 o
   6  12  12      132.34      136.88     99.17 o
   8  12  12    73965.86    77411.72  11123.11 o
  10  12  12      162.43       34.19     74.68 o
  12  12  12    59607.35    65067.98  10361.65 o
   1   1  13       54.35       72.32     28.15 o
   1   3  13      984.37     1008.00     48.39 o
   3   3  13      718.79      644.41     53.80 o
   1   5  13       44.62       27.21     30.60 o
   3   5  13      121.28      134.21     34.17 o
   5   5  13       50.94       45.77     55.39 o
   1   7  13      142.07      111.66     47.73 o
   3   7  13     1523.14     1530.73    130.86 o
   5   7  13      246.72      243.85     41.58 o
   7   7  13      461.06      519.47     77.04 o
   1   9  13      183.98       63.98     57.23 o
   3   9  13      301.66      298.67     56.73 o
   5   9  13      183.23      135.37     45.67 o
   7   9  13      224.46      232.96     57.92 o
   9   9  13      319.35      196.12     91.72 o
   1  11  13      131.28      114.33     87.06 o
   3  11  13      131.29       75.82    132.58 o
   5  11  13       60.97       65.43     73.73 o
   7  11  13      363.58      467.25     90.13 o
   9  11  13       83.27      -20.24     69.24 o
  11  11  13       34.06      -53.42    113.80 o
   1  13  13       25.59       -1.51    122.75 o
   3  13  13      676.08      666.65    139.19 o
   5  13  13      344.92      150.40    118.47 o
   7  13  13      257.18      344.46    137.79 o
   9  13  13       71.35       -1.61    141.72 o
   0   2  14      451.57      394.61     44.03 o
   2   2  14   192318.94   193293.30   4993.55 o
   2   4  14        0.77       23.28     38.47 o
   4   4  14       15.60       27.78     53.00 o
   0   6  14      518.94      535.03     69.96 o
   2   6  14   156849.64   158409.53   3546.86 o
   4   6  14      927.77      955.15     56.71 o
   6   6  14   131852.78   142011.70  12956.21 o
   2   8  14       55.90        4.46     51.27 o
   4   8  14        3.22       24.83     54.47 o
   6   8  14       17.62       31.29     47.70 o
   8   8  14       69.28      -24.43     96.31 o
   0  10  14     2281.83     2462.27    328.55 o
   2  10  14   109469.27   109963.29   3542.25 o
   4  10  14      101.85      206.40     73.31 o
   6  10  14    90816.52    99228.18   7367.37 o
   8  10  14      470.82      400.25    110.39 o
  10  10  14    65050.05    73520.91  12254.83 o
   2  12  14       94.75       64.61     97.92 o
   4  12  14       37.71       26.48     86.84 o
   6  12  14      144.39       72.32     89.28 o
   8  12  14       49.00      -76.90     95.40 o
   0  14  14       27.17     -173.93    192.24 o
   2  14  14    64833.38    70820.35   5376.18 o
   4  14  14      721.66      521.27    160.23 o
   6  14  14    55771.67    54386.29   3963.42 o
   1   1  15       65.21       68.63     39.16 o
   1   3  15       61.20      105.83     32.77 o
   3   3  15      214.87      107.56     53.00 o
   1   5  15      440.14      521.11     50.09 o
   3   5  15       41.06       44.03     40.87 o
   5   5  15      239.27      220.39     64.09 o
   1   7  15       30.83      -25.70     76.41 o
   3   7  15      541.73      501.94     68.67 o
   5   7  15       34.80       45.88     57.15 o
   7   7  15       17.53      -65.84     89.79 o
   1   9  15       43.99       16.05     77.83 o
   3   9  15       36.53       95.52     76.00 o
   5   9  15      249.34      125.45     63.21 o
   7   9  15       50.31       -3.56     67.71 o
   9   9  15       31.26       39.87    108.82 o
   1  11  15       34.05       62.39     87.63 o
   3  11  15       59.03       32.46     70.13 o
   5  11  15      161.71      157.45    135.05 o
   7  11  15      284.33      450.00    102.22 o
   9  11  15       32.19       15.46     95.46 o
   1  13  15       41.03     -106.51    106.51 o
   3  13  15      154.63      312.71    111.30 o
   5  13  15       27.56      -35.96    111.94 o
   0   0  16   171411.20   182104.06   9941.98 o
   2   2  16      182.02      267.62     64.12 o
   0   4  16   107949.89   105599.77   2047.22 o
   2   4  16       44.82       68.20     49.57 o
   4   4  16   128703.02   138547.98   7634.78 o
   2   6  16       14.36       83.88     54.69 o
   4   6  16       37.44       25.71     57.21 o
   6   6  16      129.31      234.22     89.99 o
   0   8  16   105312.22   108797.56   3048.71 o
   2   8  16      159.73      168.34     88.85 o
   4   8  16    87024.30    92709.66   5141.34 o
   6   8  16      102.72      127.96     80.60 o
   8   8  16    65915.95    72925.18   8761.53 o
   2  10  16       34.36      -25.65    129.09 o
   4  10  16       44.64      -51.00     84.37 o
   6  10  16      529.75      590.35    104.44 o
   8  10  16       86.58       33.93    114.18 o
   0  12  16    58424.65    60963.39   2516.64 o
   2  12  16      170.83      125.03    106.83 o
   4  12  16    60880.09    62310.81   3081.26 o
   6  12  16      237.87      119.72    129.77 o
   1   1  17       32.57       98.02     67.17 o
   1   3  17      199.61      128.87     61.90 o
   3   3  17      651.45      722.94    103.64 o
   1   5  17       44.05      -39.96     69.00 o
   3   5  17       53.56       53.32     62.55 o
   5   5  17      299.27      162.58     81.92 o
   1   7  17      190.30      220.87     82.61 o
   3   7  17      309.17      359.71     80.98 o
   5   7  17       56.86      114.88     68.90 o
   7   7  17      508.39      541.25    131.86 o
   1   9  17       37.02       21.03     84.73 o
   3   9  17      299.85      293.16    101.21 o
   5   9  17      118.42       40.30     89.62 o
   7   9  17       83.89      224.42    157.37 o
   1  11  17       27.21      -85.12    108.01 o
   3  11  17      199.53      215.99    108.18 o
   5  11  17       23.48      174.99    146.14 o
   0   2  18        1.28      -17.08     86.92 o
   2   2  18    90730.16    94572.76   3388.14 o
   2   4  18        0.39        6.01     99.10 o
   4   4  18        0.06      -53.92     88.65 o
   0   6  18      606.98      701.28    161.48 o
   2   6  18    77267.59    77500.41   2361.66 o
   4   6  18        1.79      -63.83     64.44 o
   6   6  18    64217.33    67107.02   6688.15 o
   2   8  18      248.49      491.57    106.57 o
   4   8  18       19.23       80.11     99.41 o
   6   8  18       34.23       18.98    101.51 o
   0  10  18       30.80      286.34    171.10 o
   2  10  18    54937.70    49180.68   2335.58 o
   1   1  19       25.46      110.14    103.08 o
   1   3  19       30.28      -24.20     85.47 o
   3   3  19      491.30      436.47    121.14 o
   1   5  19       59.33     -112.61    114.48 o
   3   5  19       29.16       23.18     90.51 o
   5   5  19      160.43      132.16    131.39 o
   1   7  19      172.12      -56.58    140.41 o
   3   7  19       22.95       23.16     93.02 o
   5   7  19       19.16     -170.88    170.88 o
   0   0  20    49947.18    54833.35   3896.87 o
   2   2  20       28.42      -60.64    100.47 o
   0   4  20    69123.23    81028.12   3928.39 o
   2   4  20       33.49       12.92    120.19 o
   4   4  20    47730.01    38748.84   5607.78 o
 
